# Supplementary material for: Development and Implementation of an Internal Quality Control Sample to Standardize Oligomer-Based Diagnostics of Alzheimer’s Disease
Source: Diagnostics (Basel). 2023 May 11;13(10):1702. doi: 10.3390/diagnostics13101702 (PMC10217173; doi:10.3390/diagnostics13101702)
Supplement: Supplementary file 1 [file diagnostics-13-01702-s001.zip]

Archive with 1 entries (1 files):
- diagnostics-2346664-supplementary.pdf
